# Supplementary material for: Large Fragment InDels Reshape Genome Structure of Porcine Alveolar Macrophage 3D4/21 Cells
Source: Genes (Basel). 2022 Aug 24;13(9):1515. doi: 10.3390/genes13091515 (PMC9498719; doi:10.3390/genes13091515)
Supplement: Supplementary file 1 [file genes-13-01515-s001.zip]

Archive with 1 entries (1 files):
- genes-1843157-supplementary Tables S1¿CS3.pdf
